# Supplementary material for: Oligodendrocyte precursor cells present antigen and are cytotoxic targets in inflammatory demyelination
Source: Nat Commun. 2019 Aug 29;10:3887. doi: 10.1038/s41467-019-11638-3 (PMC6715717; doi:10.1038/s41467-019-11638-3)
Supplement: Supplementary file 3 — Source Data [file 41467_2019_11638_MOESM3_ESM.xlsx]

## Sheet: Figure 1
Figure 1c
	NO AT
Total YFP+	118.559	164.994	170.159	168.909	227.63	214.446
PDGFRα+ CC1-	52.917	82.4513	72.3667	89.4364	89.9356	91.5701
PDGFRα- CC1-	47.1494	43.7014	61.8493	30.2705	63.9204	60.4214
PDGFRα- CC1+	18.4926	38.8413	35.943	49.2023	73.7737	62.4549
	AT
Total YFP+	173.436	197.792	216.612	155.455	282.911	240.676	239.829	252.934
PDGFRα+ CC1-	73.5718	71.2445	89.7162	81.6085	123.911	109.76	108.668	118.885
PDGFRα- CC1-	41.2593	86.315	82.4223	37.6062	77.7837	61.6721	61.1089	53.5433
PDGFRα- CC1+	58.6052	40.2326	44.4733	36.2403	81.2162	69.2439	70.0516	80.5049
	CPZ - NO AT
Total YFP+	763.117	660.675	907.693	928.226	913.168	1438.64	973.352
PDGFRα+ CC1-	339.517	269.92	423.414	460.094	222.095	452.171	359.915
PDGFRα- CC1-	423.6	390.755	450.944	453.222	524.254	756.255	552.639
PDGFRα- CC1+	0	0	33.3352	14.9107	166.82	230.212	60.7982
	CPZ - AT
Total YFP+	519.836	275.21	459.416	744.94	398.156	685.62	791.617
PDGFRα+ CC1-	221.481	164.98	235.683	292.491	130.418	276.177	248.132
PDGFRα- CC1-	298.355	110.23	223.733	452.45	267.738	409.443	542.281
PDGFRα- CC1+	0	0	0	0	0	0	1.20368
Figure 1d
	NO AT
Total YFP+	318.759	196.636	272.776	347.46	298.221	425.443	298.221	272.776	153.664
PDGFRα+ CC1-	119.919	84.7513	71.2652	146.253	101.8	68.8432	137.358	165.078
PDGFRα- CC1-	76.8369	71.2755	27.4287	47.7472	54.5971	30.2395	74.4105	88.8427
PDGFRα- CC1+	101.465	116.749	54.9701	124.759	100.066	97.5528	135.691	171.522
	AT
Total YFP+	327.172	185.804	287.828	229.52	270.274	313.235	250.839	197.093
PDGFRα+ CC1-	135.346	87.4116	147.32	120.967	113.691	153.399	98.679	86.7589
PDGFRα- CC1-	82.1272	39.8337	43.6499	51.2437	103.569	106.825	107.158	76.8146
PDGFRα- CC1+	109.699	58.559	96.8582	57.3093	53.0141	53.0115	45.0025	33.5193
	CPZ - NO AT
Total YFP+	1401.34	1695.26	1475.02	1973.02	1328.94	1998.9	1983.49	1346.36	1438.22	1862.95	1745.94	1571.39	1416.16	1996.32	1130	1461.55
PDGFRα+ CC1-	172.77	149.656	150.85	194.624	136.248	278.135	209.028	151.388	138.715	310.874	177.26	157.572	183.453	193.592	70.8746	185.897
PDGFRα- CC1-	270.795	426.912	411.367	334.849	382.982	403.498	369.718	355.703	428.611	275.667	397.048	295.651	392.459	277.353	430.527
PDGFRα- CC1+	957.778	1118.69	912.802	1443.55	809.715	1346.27	1404.74	839.265	870.893	966.057	1293.01	1016.77	937.055	1410.27	781.773	845.123
	CPZ - AT
Total YFP+	1224.17	1293.58	954.629	946.072	1029.5	920.078	1331.68	1112.3	1201.81	1973.21	715.986
PDGFRα+ CC1-	148.566	147.794	108.172	92.6017	178.405	142.659	158.645	178.57	163.042	112.174
PDGFRα- CC1-	472.832	310.045	348.034	359.066	285.717	326.026	348.8	583.179	564.742	428.83	379.935
PDGFRα- CC1+	602.77	835.74	359.449	478.834	651.184	415.647	840.223	370.473	458.494	223.877
Figure 1e
CD3+ Lymphoctye/mm2
1WpAT	2WpAT
92.8536	61.2625
88.0744	52.588
97.474	35.8418
71.2691	78.804
67.8542	93.7648
65.9263	62.4095
48.2155	96.2033
81.7685
99.9354
Figure 1f
Lymphocyte Percent in CC
1WpAT				2WpAT
CD4	CD8			CD4	CD8
40.3212	52.9534			49.3046	66.5445
37.5347	33.1614			33.0467	64.9239
61.2684	52.7844			26.1793	45.077
45.3974	37.0413			35.0654	59.4718
25.9955	38.8037			56.7286	56.0172
40.2096	41.2855			61.1617	67.1318
33.3193	39.3219			42.0545	51.4402
46.4237	32.5673				55.8387
30.7918	48.9528
Figure 1h
% YFP+ OPCs Interacting with T-cells				% YFP+ OPCs Interacting with T-cells
	I Week				2 Week
	CD4	CD8			CD4	CD8
	2.66667	28.5714			28.2407	18.9474
	32.5843	51.0638			36.9565	35.3375
	26.8293	50.8065			24.4318	48.7952
	10.1911	34.5455			30.8333	42.8571
	31.2537	17.1171			38.4615	9.67742
	5.71429	27.4074			40.2583	45.0003
	20.6934	21.4286			20.4855	12.5552
	36.4316	13.3333				23.6171
	31.2567	11.6667

## Sheet: Figure 2
Figure 2a
	MBP Fold Change
	T3	T3 + IFNγ	T3 + IL17	T3 + IFNγ + IL17
	7925.98	2665.94	3895.76	502.822
	6678.65	3697.8	3329.03	1692.3
	6884.56	2865.23	3215.02	784.214
	Sox10 Fold change
	T3	T3 + IFNγ	T3 + IL17
	6.20376	19.182	22.7276
	28.9204	18.78	11.7866
	15.3774	18.2583	16.5415
Figure 2f
STAT1				IRF7				IRF8				IRF9				PSMB5				PSMB6				PSMB7				PSME1				PSME2				PSMB8				PSMB9				PSMB10
T3	T3 + IFNγ	T3 + IL17		T3	T3 + IFNγ	T3 + IL17		T3	T3 + IFNγ	T3 + IL17		T3	T3 + IFNγ	T3 + IL17		T3	T3 + IFNγ	T3 + IL17		T3	T3 + IFNγ	T3 + IL17		T3	T3 + IFNγ	T3 + IL17		T3	T3 + IFNγ	T3 + IL17		T3	T3 + IFNγ	T3 + IL17		T3	T3 + IFNγ	T3 + IL17		T3	T3 + IFNγ	T3 + IL17		T3	T3 + IFNγ	T3 + IL17
11.5465	620.845	12.0274		0.360002	11.5984	0.420575		1.6567	1702.94	5.28001		0.967135	19.2521	2.84835		0.300863	1.30684	2.40278		0.757204	1.22666	1.43363		1.6197	3.85363	3.94508		0.626067	12.4511	0.89853		0.422288	9.7507	0.77307		12.9714	3190.54	6.57264		0.568591	180.038	0.822841		2.35163	87.2645	3.75177
11.7257	1250.05	4.56728		0.812145	8.07962	0.321529		8.40987	4405.7	0.073986		1.0513	13.9251	0.721832		0.126182	0.437036	0.112701		3.8377	5.64324	1.9599		4.18471	8.82798	1.57958		1.21136	10.2167	0.791324		1.47821	11.9038	0.825483		2.39048	992.096	0.443435		1.60376	271.852	0.833629		4.24833	84.2558	1.87815
15.5407	1465.1	6.71562		0.615967	12.7264	0.468623		0.813875	2902.68	3.3573		0.264238	5.92649	0.095094		0.235841	0.200839	1.29344		0.991867	1.24146	1.11434		1.2047	1.85947	1.54431		0.391891	8.79324	0.19508		0.585734	14.3983	0.269208		8.49139	2930.52	18.9099		0.241868	119.664	0.119582		1.33245	70.5262	0.47911
8.94708	736.847	6.69344
8.94708	736.847	6.69344
2.97295	859.23	10.7116
7.01203	747.537	6.45125
B2M				RT1-A2				TAP1				TAP2				TAPBP				ERRAP				CTSS
T3	T3 + IFNγ	T3 + IL17		T3	T3 + IFNγ	T3 + IL17		T3	T3 + IFNγ	T3 + IL17		T3	T3 + IFNγ	T3 + IL17		T3	T3 + IFNγ	T3 + IL17		T3	T3 + IFNγ	T3 + IL17		T3	T3 + IFNγ	T3 + IL17
1.56932	44.1559	1.17084		4.99948	364.218	4.29313		0.429457	142.95	1.15647		0.845628	122.503	4.97644		0.692502	29.8929	1.73099		0.521726	3.59586	1.01048		0.457679	1.55808	0.264482
0.336542	23.4463	0.194884		2.02831	423.323	1.1079		0.160219	50.0339	0.065324		1.20338	390.053	1.32969		0.670379	64.6951	0.370926		0.37861	7.26309	0.521391		0.225861	3.9028	0.055315
1.02486	87.8714	1.60486		4.41089	865.311	7.01453		0.053225	72.925	0.019843		5.50298	344.378	7.25289		1.46791	43.7251	1.77295		0.993046	4.12965	1.03329		0.235926	4.04305	0.292326
RT1-BA				RT1-DA				RT1-DB1				RT1-DMA				RT1-DMB				CD74
T3	T3 + IFNγ	T3 + IL17		T3	T3 + IFNγ	T3 + IL17		T3	T3 + IFNγ	T3 + IL17		T3	T3 + IFNγ	T3 + IL17		T3	T3 + IFNγ	T3 + IL17		T3	T3 + IFNγ	T3 + IL17
3.8469	413.64	4.47702		3.8469	413.64	4.47702		1.95747	201.291	1.15458		1.37237	7.75179	1.06854		1.05338	143.057	1.33026		1.29817	41.1375	0.907099
0.845848	188.643	0.575782		0.845848	188.643	0.575782		1.28668	180.473	0.627686		0.906424	9.70895	0.503844		0.836046	229.042	1.67435		0.212011	20.0616	0.129956
3.37182	441.999	6.67115		3.37182	441.999	6.67115		0.980306	317.973	2.05643		1.78762	16.6776	4.80489		1.56825	150.327	1.2546		0.97395	65.6889	2.05137

## Sheet: Figure 3
Figure 3a
	DOXY ON					DOXY OFF
IFNγ	0.905821	1.01884	0.912978	0.890229	1.33318	1.20583	1.40949	1.45418	1.08258	1.17728
T-IFNγ	0.588502	1.61147	0.662768	0.881863	1.80413	9.40583	5.01669	6.70711	4.1433	4.94253
PSMB5	2.4567	0.892229	0.825943	0.788726	0.700319	0.640885	0.760036	1.0627	0.727853	0.802658
PSMB6	0.797278	1.33246	0.851831	0.930716	1.18731	1.52185	0.997225	1.45128	1.89648	0.996352
PSMB7	1.02709	0.863428	0.805762	1.89337	0.739133	1.26954	1.13413	1.50875	0.778223	1.36742
PSMB8	0.722566	0.753177	1.48358	1.15169	1.07542	9.22659	5.55696	9.80878	4.61466	5.38485
PSMB9	0.445309	0.689635	1.76717	1.09739	1.67911	19.5758	11.5945	14.0322	11.4582	14.8443
PSMB10	0.830065	1.15326	0.914784	0.901978	1.26604	2.40636	2.07896	2.04467	2.24184	2.25818
PSME2	0.25599	1.09895	1.20978	1.91857	1.5315	4.1342	1.54058	3.49615	1.69728	2.92648
TAP1	0.800631	0.666216	1.4526	1.07842	1.19679	11.4258	9.46424	9.03292	6.61884	8.68719
TAP2	0.529485	1.50926	0.731603	1.4197	1.20478	4.19029	3.19482	3.46718	2.34838	2.78163
TAPBP	0.479616	0.860273	0.910089	1.6733	1.59152	2.90031	2.30291	3.36309	1.93353	2.70534
PSME1	1.17421	0.933626	0.759706	1.02041	1.17669	1.63617	2.03506	1.47337	1.49076	Ran out of cDNA
B2M	0.660732	1.77274	1.57144	0.51762	1.04959	2.07491	2.13636	2.49402	1.19413
H-2K1	0.600219	1.01665	0.886021	1.27325	1.45266	3.92683	6.11368	2.76663	3.62067
H2-Aa	0.369893	1.06521	1.19877	1.09582	1.93203	16.8028	12.076	9.15307	7.2792
H2-Ea	1.05048	0.565089	0.682701	1.45347	1.69769	2.16453	2.77772	2.69231	1.75972
H2-DMA	0.84148	1.12306	0.871968	0.838789	1.44677	1.78455	2.77915	1.68468	1.78491
CD74	0.482137	0.871898	1.06369	1.21883	1.83488	11.9612	12.9715	6.73097	7.97563
Figure 3b
Doxy ON			Doxy OFF
-	+	+++	-	+	+++
67.1	21.5	11.4	26.7	47	26.2
54.5	22.7	22.8	24.6	47.6	27.8
65.9	22.8	11.4	28.5	44.8	26.6
60	28.2	11.8	39.1	34.9	26
54.1	31.9	14	24	44.9	31.1
			31	35.5	33.5
Figure 3c
Percent IA/IE of H2kB
DOXY ON	DOXY OFF
9.81	18.1
4.89	20.4
8.9	26.6
5.46	17.6
9.5	14.2
7.3	14.5
Figure 3d
Percent CD4 in Brain			Percent CD8 in Brain
Doxy ON	Doxy OFF		Doxy ON	Doxy OFF
0.73	2.24		1.22	7.7
1.09	1.6		1.6	15.7
1.28	2.45		1.03	17.4
1.2	2.82		1.58	13.2
1.59	2.38		2.51	11.5
0.97	2.19		0.98	12.7
Figure 3e
Percent PDGFRa+ of Olig2 +			Percent PDGFRa+ and A2B5 +			Percent PDGFRa+ and O4 +
Doxy ON	Doxy OFF		Doxy ON	Doxy OFF		Doxy ON	Doxy OFF
28.1	19.2		11.1	5.05		11.5	6.99
24.5	19.55		7.55	7.76		8.53	7.34
33.05	12.9		13.7	5.3		12.2	5.1
28.85	12.2		8.31	3.47		8.1	3.17
29.35	22.8		11.2	5.98		8.19	4.1
25.15	19.15		6.99	6.44		3.96	4.14

## Sheet: Figure 4
Figure 4b
Percent H2Kb+
	Non Stimulated (left)						IFNg Stimualted (Center)									IFNg Stimulated (right)
Time	WT-No antigen			WT-OVA257-264			WT-IFNγ-No Antigen					WT-IFNγ-OVA257-264					TAPKO-IFNγ-No Antigen			TAPKO-IFNγ-OVA257-264
0	2.44	0.88		2.44	0.88		33.8	93	33.7	86.1		33.8	93	33.7	86.1		3	12.2		3	12.2
0.5	2.44	0.88		2.31	1.13		33.8	93	33.7	86.1		37.8	92.7	35.5	81		3	2.85		67.5	80.2
2	2.65	0.73		2.48	0.83		36.9	94.9	40.8	85.8		55.5	94.6	68.3	82.2		9.54	12.2		89.8	73.9
4	2.44	1.96		2.59	0.76		45.9	94.9	62.2	83.9		64	97	79.9	77.4		13.7	35.6		95.2	75.1
8	1.27	0.82		0.72	0.84		55.5	96.2	63.9	79.2		61.2	97.5	81.2	87.1		9.3	3.05		96.2	82.6
16	2.02	3.9		3.34	2.76		65.8	96.8	61.2	73.62		74.2	98.6	73.7	83.19		12.2	13.65		97.8	96.23
32	2.76	2.3		2.68	1.72		71	94.7	57.2	88.9		83.5	98	72.3	89		10.5	8.37		97.6	81.3
64	4.09	2.16		3.78	2.02		53.8	95.8	76.51	78.4		84.4	99.1	87.65	85		25.8	3.18		93.9	67.3
Percent H2Kb-OVA+
	Non Stimulated (left)						IFNg Stimualted (Center)									IFNg Stimulated (right)
Time	WT-No antigen			WT-OVA257-264			WT-IFNγ-No Antigen				WT-IFNγ-OVA257-264				TAPKO-IFNγ-No Antigen			TAPKO-IFNγ-OVA257-264
0	0.64	0.25		0.64	0.25		1.23	1.36	11.6		1.23	1.36	11.6		1.74	0.83		1.74	0.83
0.5	0.64	0.25		2.37	0.02		1.23	12.7	11.6		33.6	73.9	83.7		1.74	0.83		92.6	52.1
2	2.58	0.34		3.74	0.71		2.43	1.36	8.52		59.2	93.8	98.2		2.45	2		97.3	67.3
4	1.13	0.4		6.47	0.82		3.75	10.3	1.01		71.4	97	98.2		1.96	12.5		98.7	68.9
8	0.48	0.12		2.25	0.82		1.09	0.24	10.6		71.2	98.6	96.7		0.16	0.15		98.5	79.9
16	1.13	0.38		2.63	0.94		6.52	1.01	14.1		87.5	99.1	92.5		0.13	0.2		98.8	80.3
32	0.64	0.26		2.7	0.93		3.98	2.45	9.49		92	99	94.8		0.33	0.88		99.3	76.7
64	1.1	0.072		2.05	0.69		3.29	7.08	2.78		94.2	99.4	97.56		3.72	0.18		97.2	53.1
Figure 4c
OPC	pOL	mOL
99.6	42.2	33.2
70.9	67.8	29.2
88.25	53	31.25

## Sheet: Figure 5
	Percent Live					Percent IFNg+					Percent Perforin+
	NP	WOVA	NP	WOVA		NP	WOVA	NP	WOVA		NP	WOVA	NP	WOVA
	4.6	5.99	3.29	81		0.78	1.62	7.53	65.1		0.78	2.01	3.3	18.5
	1.78	3.86	19.4	78.6		1.04	3.72	8.12	34.7		0.94	4.04	5.25	36.5
	2.93	3.77	5.43	78.1		1.04	0.68	0.9	57.6		1.17	1.27	13.4	32
						0.12	0.14	0.09	45.2		0.03	0.09	2.21	25.2
	Percent CD69+/CD25+					Percent TNFa+					Percent GrB+
	NP	WOVA	NP	WOVA		NP	WOVA	NP	WOVA		NP	WOVA	NP	WOVA
	1.91	3.39	20.8	39.1		1.95	2.05	10.7	66.1		0.61	3.01	8.34	17.4
	0.11	2.44	0.14	59.9		2.57	5.43	13.9	44.6		0.9	1	1.85	36.9
	1.41	1.68	2.05	77.6		3.05	0.89	1.8	57.3		2.32	1.1	1.29	30.1
	24.9	43.2	1.38	78		0.19	0.21	0.15	59		7.32	14.8	11.8	12.8
	Undivided
No Antigen	95.2	95.6	76.5	15.9
Ovalbumin	87	92.4	78.5	13.7
IFNg + No antigen	92.4	21.2	15.6	43.3	39.6	76.2	41.5	64.6	56
IFNg + Ovalbumin	6.34	13.2	6.47	8.42	10.5	11.8	5.78
	Divided - 1
No Antigen	3.5	3.99	18.8	16.2
Ovalbumin	6.54	3.36	16.9	13.5
IFNg + No antigen	34	29.9	17.7	18.1	6.24	18	51.9	38.6	19.5
IFNg + Ovalbumin	13.7	33.7	9.7	7.98	7.08	37.2	14.4
	Divided - 2
No Antigen	0.95	0.037	0.58	39.5
Ovalbumin	4.72	1.92	0.49	39.8
IFNg + No antigen	13.7	10.4	40	26.2	0.24	0.67	5.21	3.42	13.1
IFNg + Ovalbumin	51.8	36.3	27.7	29.2	21.7	36.5	25.1
	Divided - 3+
No Antigen	0.37	0.34	0.052	29.5
Ovalbumin	1.69	2.03	0.1	34.7
IFNg + No antigen	6.63	6.07	26.7	12.5	0.98	1.08	1.43	1.84	11.6
IFNg + Ovalbumin	28.1	16.8	56.1	54.2	62.1	13.1	52.8

## Sheet: Figure 6
Figure 6a
	Fas Expression
	Non Stimulated	IFNg Stimulated
	24.2	54.5
	26.8	64.9
	12	40
	23.9	30.4
	9.43	23.7
	8.78	26.8
	5.91	32.7
Figure 6h
	No IFNg + No Antigen (left-triangle)									No IFNg + No Antigen (left-triangle)									T-cell Only (left- circle)						OPC Only (left- square)						IFNg Stimulated + No Antigen (Center)											IFNg Stimulated + Ovalbumin (Vehicle) Center
	Time	1	2	3	4	5	6	7		Time	1	2	3	4	5	6	7		Time	1	2	3	4		Time	1	2	3	4		Time	1	2	3	4	5	6	7	8	9		Time	1	2	3	4	5	6	7
	0	58.0297	37.7304	40.4884	135.917	106.498	110.028	70.8025		0	0.992904	2.4271	0.882582	329.104	355.386	327.143	187.303		0	0	0	0	0		0	0.220645	0.330968	0.882582	0.110323		0	115.067	84.9485	89.6924	212.408	169.455	106.89	141.997	96.6915	141.017		0	297.54	148.053	214.909	119.246	231.432	219.468	146.116
	2	63.6562	44.4601	46.0046	284.387	265.166	311.845	268.697		2	1.54452	3.97162	1.98581	387.355	428.738	387.355	245.161		2	0.110323	0	0	0		2	0.551614	0.772259	0.882582	0.220645		2	121.024	91.0162	99.6214	297.331	231.236	228.49	201.817	107.282	187.499		2	326.776	151.583	221.197	222.214	258.89	254.575	230.255
	4	68.7311	47.3284	48.4317	397.357	348.521	498.167	465.414		4	4.74388	5.62646	3.8613	367.742	456.392	399.711	270.266		4	0	0	0	0		4	1.54452	1.32387	1.32387	0.772259		4	128.416	92.2298	111.205	297.331	231.236	228.49	201.817	124.542	227.313		4	338.029	152.356	246.682	251.045	287.721	298.312	278.895
	6	73.144	52.293	57.3678	397.553	315.179	519.349	520.722		6	6.50904	8.38453	6.72969	345.775	423.442	389.904	283.21		6	-0.110323	0	0	0		6	2.75807	2.31678	1.65484	1.10323		6	133.821	99.5111	122.017	389.512	251.437	354.993	260.263	135.133	219.272		6	367.044	159.747	277.02	251.045	287.721	298.312	278.895
	8	71.7098	57.1472	59.133	362.642	285.171	487.184	489.538		8	9.7084	11.5839	7.2813	312.041	409.713	368.722	289.682		8	-0.220645	0	0	0		8	3.19936	2.53742	2.64775	1.4342		8	138.565	104.917	130.181	429.326	275.169	420.696	304.98	165.337	203.582		8	394.073	171.552	301.512	272.031	285.76	325.574	300.469
	10	76.7846	63.9872	63.2149	334.4	235.551	439.133	432.072		10	14.2316	10.7013	9.26711	275.365	384.02	322.436	301.842		10	-0.330968	0	0	0.220645		10	4.63355	3.75097	3.08904	3.53033		10	144.412	107.344	139.338	429.326	275.169	420.696	304.98	181.027	210.25		10	421.543	176.406	322.473	279.091	302.431	342.245	318.317
	12	77.0053	63.4356	66.4143	309.295	215.742	397.553	403.241		12	19.4168	12.9078	12.1355	265.755	360.877	288.898	314.395		12	-0.441291	0	0	0		12	6.95033	5.51614	5.51614	4.8542		12	154.452	117.714	146.95	433.837	253.595	438.152	314.787	198.286	215.546		12	439.415	175.744	330.637	279.876	279.68	340.48	325.966
	14	80.0943	68.6207	72.5923	264.382	178.87	334.007	334.204		14	24.271	15.9968	17.762	238.493	305.765	245.553	297.724		14	-0.551613	0	0	0		14	10.0394	9.04646	7.72259	8.16388		14	163.609	123.01	151.473	390.1	246.534	423.442	339.695	240.062	235.355		14	459.604	184.129	353.253	280.072	301.646	360.877	325.77
	16	77.5569	72.1511	73.144	241.631	163.375	308.118	297.92		16	28.2426	17.3207	21.8439	230.255	299.881	244.769	279.68		16	-0.661936	0	0	0.110323		16	13.2387	13.3491	11.8045	12.0252		16	168.132	127.423	161.292	329.889	241.435	398.142	327.339	274.188	237.512		16	511.346	189.534	380.944	307.138	283.995	365.388	310.276
	18	78.1085	76.8949	81.8595	231.236	153.569	283.799	278.699		18	33.9794	21.8439	25.4845	233.59	247.907	245.75	269.089		18	-0.772259	0	0	0		18	16.3278	16.4381	14.8936	16.2174		18	180.709	130.181	179.605	275.365	251.045	387.551	343.226	283.602	312.041		18	542.346	199.794	417.792	319.69	280.464	345.383	296.155
	20	84.5072	82.6317	81.7491	214.173	162.983	263.009	234.766		20	37.5097	25.5949	28.2426	229.275	262.617	253.202	275.757		20	-0.882582	0	0	0		20	20.7407	20.0787	15.6658	20.851		20	187.99	133.27	184.68	259.282	260.655	359.7	340.284	306.942	331.458		20	550.841	201.78	439.084	344.01	306.746	362.25	303.804
	22	85.7208	84.6175	89.6924	204.562	145.92	268.108	227.902		22	41.4813	27.691	33.7587	233.001	263.009	249.476	258.302		22	-0.992904	0	0.110323	0.110323		22	22.9471	25.9258	17.9826	23.3884		22	208.51	132.167	195.933	220.645	279.68	312.237	354.797	281.641	350.286		22	590.227	201.118	461.039	370.095	324.986	368.722	304.784
	24	95.8705	94.4363	87.8169	200.64	158.864	254.379	207.504		24	45.453	32.5452	36.8478	261.636	296.155	280.464	266.931		24	-1.10323	0	0	0.110323		24	28.6839	30.78	23.7194	31.442		24	205.642	128.636	194.389	221.626	311.649	297.135	332.831	271.835	393.827		24	605.892	220.094	479.242	387.551	352.444	378.333	324.593
	26	99.4008	95.5395	94.9879	203.974	144.547	230.059	198.286		26	48.3214	33.0968	40.0472	270.266	319.886	302.627	293.997		26	-1.21355	0	0	0.110323		26	32.9865	37.3994	28.4633	37.2891		26	226.823	138.014	211.709	203.582	333.615	268.893	372.253	294.782	420.108		26	661.936	263.23	550.841	423.246	361.269	397.357	337.342
	28	103.593	110.102	95.9808	192.795	152.784	233.786	186.715		28	49.8659	31.442	43.2465	312.826	340.088	360.093	323.22		28	-1.32387	0	0	0.110323		28	39.2749	43.2465	31.773	44.6807		28	235.208	140.992	229.913	201.032	344.01	246.926	354.013	343.422	436.583		28	809.548	380.613	677.492	435.014	370.095	402.064	370.291
	30	114.184	114.184	101.387	192.991	151.804	226.921	181.419		30	56.0439	38.6129	44.5704	352.836	359.897	433.837	341.068		30	-1.4342	0	0	0.110323		30	47.4388	50.5278	41.1504	52.9549		30	251.315	135.256	236.422	192.599	351.071	221.822	363.427	383.04	509.151		30	948.003	545.656	755.269	434.622	390.493	451.685	397.946
	32	127.643	124.444	109.219	202.405	140.036	217.507	172.201		32	60.3465	38.7233	49.7555	405.398	408.34	548.965	418.343		32	-1.54452	0	0	0.110323		32	54.2788	59.9052	48.542	59.0227		32	257.714	140.22	230.464	190.441	350.678	191.226	388.727	376.371	546.611		32	1069.69	701.653	865.261	456.588	441.094	525.037	431.091
	34	133.932	142.868	118.928	189.853	154.353	210.642	179.458		34	61.6704	45.7839	49.6452	443.644	419.716	635.654	533.667		34	-1.65484	0	0.110323	0.110323		34	65.5317	65.973	56.8162	67.7382		34	267.753	141.213	255.507	206.916	450.508	197.502	479.535	346.756	593.878		34	1146.14	822.235	926.38	501.894	559.752	681.548	536.609
	36	145.736	150.922	118.376	191.226	145.724	210.839	160.826		36	65.5317	43.7981	55.1614	496.206	446.389	681.548	527.587		36	-1.76516	0	0	0.110323		36	72.0407	72.7027	63.7665	72.813		36	279.447	157.872	278.455	214.565	576.227	190.833	660.366	296.547	586.229		36	1218.96	872.763	982.424	600.743	674.487	776.867	634.673
	38	158.534	162.285	129.629	188.676	142.978	196.717	163.571		38	68.6207	46.2252	60.4569	485.615	463.649	724.696	462.08		38	-1.87549	0	0	0		38	78.5498	86.0517	77.8878	83.1833		38	291.804	243.593	352.922	216.919	520.134	184.753	714.301	269.677	573.285		38	1219.73	866.916	1010.56	763.922	654.482	745.29	697.434
	40	172.545	178.061	135.035	173.182	142.978	199.855	167.886		40	72.482	47.8801	58.6917	507.189	468.552	733.326	336.165		40	-1.98581	0	0	0		40	83.404	95.3188	91.0162	95.8705		40	294.451	393.19	429.376	210.642	463.845	187.107	623.298	226.529	513.662		40	1229.44	838.894	1016.96	880.226	601.331	709.987	705.083
	42	185.563	191.741	143.971	170.044	133.172	186.322	158.08		42	78.7704	53.0652	67.9588	540.531	450.704	740.19	238.885		42	-2.09613	0	0	0		42	99.2905	102.821	101.166	106.351		42	291.693	504.616	513.442	218.488	390.493	203.19	505.228	189.264	447.762		42	1201.74	795.758	1003.16	796.676	575.05	637.811	682.136
	44	202.663	197.257	147.832	186.519	145.92	183.773	162.002		44	78.5498	55.713	64.3182	523.468	445.801	719.989	143.566		44	-2.20645	0	0	0		44	107.675	107.675	113.191	117.163		44	282.426	569.596	611.85	214.761	320.671	185.342	419.716	186.715	369.703		44	1205.28	762.22	1003.38	612.511	530.529	646.441	644.087
	46	213.695	209.944	163.388	173.182	147.881	186.715	158.08		46	81.5285	61.2291	68.4001	490.518	435.798	683.705	92.5728		46	-2.31678	0	0	0		46	116.942	117.935	133.27	129.078		46	263.892	569.376	671.424	211.623	279.68	179.458	353.817	175.535	319.102		46	1212.34	724.931	1010.67	435.014	522.88	582.111	612.511
	48	219.101	224.948	176.627	170.436	153.961	186.519	155.138		48	86.3827	61.7807	77.6672	492.087	449.135	663.112	71.587		48	-2.4271	0	0	0		48	124.665	127.974	138.676	136.249		48	250.102	576.767	717.87	208.877	259.871	181.223	295.762	171.417	299.881		48	1183.76	705.183	993.236	334.988	519.938	557.006	631.339
	50	262.237	235.429	240.614	174.947	141.997	184.361	164.552		50	93.1124	70.7169	82.6317	483.262	440.505	626.436	63.1535		50	-2.53742	0	0	0		50	130.512	127.423	145.295	144.633		50	237.745	543.339	741.148	216.722	250.457	187.303	274.58	146.312	277.13		50	1138.42	699.446	972.495	256.537	519.742	583.68	647.618
	52	292.907	242.489	298.975	164.356	130.033	179.85	144.743		52	100.504	77.5569	85.9414	458.549	417.951	607.411	46.0903		52	-2.64774	0	0	0		52	131.615	135.256	145.295	146.067		52	223.845	523.592	760.896	229.471	237.512	177.104	259.871	147.881	261.832		52	1096.06	679.809	936.309	208.485	529.352	581.718	660.562
	54	304.822	251.205	361.638	164.748	145.332	185.146	141.801		54	111.426	84.1762	92.3401	455.607	405.006	586.229	39.0296		54	-2.75807	0	0	0		54	134.373	140.551	157.1	151.032		54	195.823	508.919	734.97	226.529	234.766	178.87	266.931	130.818	245.946		54	998.641	701.873	775.458	173.966	543.865	593.486	674.88
	56	314.861	243.151	428.714	161.806	134.544	181.811	135.917		56	128.416	90.575	103.152	419.716	414.42	566.42	35.6955		56	-2.86839	0	0	0		56	145.736	138.455	167.249	157.1		56	191.962	497.666	683.118	226.725	251.241	171.024	255.36	129.837	225.352		56	979.114	686.538	759.793	155.138	568.578	616.433	697.042
	58	308.573	238.187	464.9	160.237	131.406	181.419	142.193		58	140.11	106.02	110.985	423.638	404.418	542.1	36.8722		58	-2.97871	0	0	0		58	149.929	140.551	162.505	161.402		58	173.758	481.228	659.399	237.708	250.457	176.516	258.89	125.915	227.313		58	938.074	675.175	725.923	154.942	590.348	637.027	713.909
	60	303.608	226.493	449.565	153.177	142.782	187.107	137.682		60	147.171	116.28	118.487	433.053	378.137	511.7	34.5187		60	-3.08904	0	0	0		60	146.729	139.117	168.242	159.747		60	158.093	478.249	653	237.512	268.5	165.141	277.522	125.719	217.311		60	928.586	662.709	721.842	139.055	585.445	651.54	719.597
[truncated: 17 more columns]

## Sheet: Figure 7
	OVA peptide diluation (top)
	500				50				5				0.5				IFNg + No Antigen
	Time	1	2		Time	1	2		Time	1	2		Time	1	2		Time	1	2	3
	0	300.666	277.13		0	350.678	398.142		0	294.389	285.564		0	266.343	228.49		0	318.709	266.343	84.9485
	2	299.489	273.6		2	360.485	402.849		2	327.339	324.789		2	308.315	272.619		2	344.206	312.826	91.0162
	4	289.78	234.325		4	342.441	385.001		4	337.734	316.552		4	318.121	294.389		4	371.272	333.419	92.2298
	6	280.072	245.357		6	346.168	381.863		6	310.668	320.867		6	318.513	285.171		6	381.667	339.303	99.5111
	8	294.782	248.005		8	342.245	385.197		8	315.767	310.864		8	326.751	271.835		8	403.633	343.422	104.917
	10	270.07	238.738		10	348.717	360.877		10	320.867	355.386		10	340.087	278.699		10	415.401	341.46	107.344
	12	257.419	237.036		12	361.269	348.521		12	294.586	365.78		12	343.226	305.961		12	414.813	353.032	117.714
	14	241.827	230.479		14	356.758	360.485		14	288.113	357.347		14	363.623	296.351		14	417.951	370.095	123.01
	16	282.131	282.426		16	344.991	354.601		16	280.072	361.662		16	337.93	291.251		16	400.887	358.72	127.423
	18	327.731	341.558		18	350.09	321.848		18	272.815	341.657		18	335.38	297.135		18	406.183	354.013	130.181
	20	391.865	395.396		20	308.118	303.019		20	237.316	330.281		20	308.511	256.733		20	388.727	337.146	133.27
	22	464.531	474.828		22	286.544	276.934		22	222.41	329.3		22	277.326	243.2		22	368.722	357.347	132.167
	24	542.198	579.414		24	259.871	244.965		24	208.877	293.997		24	264.774	230.648		24	360.681	325.574	128.636
	26	618.983	666.348		26	269.873	268.5		26	190.049	275.953		26	254.771	219.468		26	338.911	306.746	138.014
	28	712.242	748.428		28	280.857	303.019		28	207.897	279.68		28	242.219	213.584		28	328.712	298.312	140.992
	30	709.006	770.934		30	330.869	339.303		30	214.565	298.116		30	243.004	199.267		30	335.577	293.801	135.256
	32	780.201	805.354		32	360.289	411.871		32	234.962	306.549		32	264.97	207.504		32	329.889	290.859	140.22
	34	815.504	898.908		34	487.969	557.202		34	248.888	323.417		34	282.622	225.156		34	368.722	307.922	141.213
	36	906.116	891.847		36	545.631	600.154		36	246.73	339.303		36	292.428	205.347		36	392.846	319.886	157.872
	38	933.77	962.453		38	586.622	670.369		38	258.302	331.066		38	316.552	235.159		38	414.813	328.908	243.593
	40	933.77	977.899		40	655.267	709.594		40	262.813	348.717		40	316.552	231.824		40	445.016	333.419	393.19
	42	914.941	925.826		42	695.865	780.201		42	277.326	362.25		42	335.577	245.553		42	468.356	357.347	404.616
	44	892.877	894.936		44	777.847	845.119		44	301.842	379.117		44	369.703	253.987		44	484.242	381.078	469.596
	46	858.456	847.277		46	801.971	891.994		46	322.632	392.062		46	362.642	266.539		46	324.449	391.081	469.376
	48	801.677	900.232		48	907.881	1008.3		48	375.195	441.486		48	426.384	293.213		48	387.798	442.859	476.767
	50	805.207	816.387		50	1019.67	1085.38		50	480.908	533.471		50	486.596	348.521		50	462.327	313.858	443.339
	52	807.855	808.443		52	1030.46	1068.9		52	592.702	617.414		52	580.542	413.44		52	521.166	477.796	323.592
	54	754.018	740.043		54	1008.89	1105.77		54	708.81	772.159		54	629.181	459.334		54	541.956	345.852	408.919
	56	753.429	718.861		56	980.841	1013.99		56	803.344	847.473		56	735.091	560.536		56	543.917	347.643	397.666
	58	694.591	715.772		58	915.334	942.595		58	920.041	904.743		58	802.167	620.16		58	532.934	384.123	381.228
	60	681.94	725.481		60	879.638	900.035		60	1004.96	894.152		60	867.478	716.067		60	538.229	382.58	378.249
	62	643.989	706.947		62	852.965	880.03		62	993.393	863.359		62	922.983	751.37		62	537.249	399.251	323.592
	64	665.171	686.647		64	792.753	811.778		64	1021.05	849.827		64	925.336	806.286		64	579.194	437.496	408.919
	66	649.285	666.789		66	818.642	834.332		66	1026.34	807.659		66	892.779	814.523		66	541.538	398.27	397.666
	68	618.689	657.081		68	764.707	808.836		68	1030.66	817.661		68	890.229	807.07		68	561.347	385.914	381.228
	72	606.038	643.401		72	749.997	807.07		72	972.603	742.936		72	850.219	803.148		72	528.593	370.42	378.249
	Ovalbumin protein diluation (bottom)
	500				50				5				0.5				IFNg + No Antigen
	Time	1	2		Time	1	2		Time	1	2		Time	1	2		Time	1	2	3
	0	445.016	417.558		0	381.863	327.339		0	368.134	292.624		0	302.431	238.885		0	318.709	266.343	84.9485
	2	455.019	429.522		2	379.313	331.262		2	421.089	321.259		2	346.168	275.561		2	344.206	312.826	91.0162
	4	458.353	440.309		4	344.206	342.245		4	437.171	356.955		4	384.805	289.29		4	371.272	333.419	92.2298
	6	448.351	438.152		6	334.008	331.066		6	433.053	361.466		6	386.962	302.431		6	381.667	339.303	99.5111
	8	440.113	423.442		8	319.69	319.298		8	443.251	367.349		8	385.786	306.157		8	403.633	343.422	104.917
	10	397.553	427.757		10	280.66	295.762		10	447.762	361.073		10	386.962	315.179		10	415.401	341.46	107.344
	12	383.236	409.125		12	259.675	266.735		12	458.549	362.446		12	387.747	335.773		12	414.813	353.032	117.714
	14	335.184	403.437		14	248.103	248.299		14	445.213	353.817		14	365.78	337.538		14	417.951	370.095	123.01
	16	327.339	356.758		16	252.026	247.515		16	436.191	361.466		16	346.56	316.944		16	400.887	358.72	127.423
	18	330.477	370.291		18	261.832	253.595		18	425.6	363.035		18	312.826	312.826		18	406.183	354.013	130.181
	20	337.342	374.018		20	270.658	245.946		20	390.1	359.7		20	295.566	305.765		20	388.727	337.146	133.27
	22	383.824	393.042		22	269.285	250.849		22	345.187	327.731		22	271.05	268.304		22	368.722	357.347	132.167
	24	454.038	461.295		24	288.309	273.992		24	331.654	305.765		24	250.064	258.694		24	360.681	325.574	128.636
	26	470.513	476.201		26	293.605	294.586		26	326.947	298.9		26	257.713	237.708		26	338.911	306.746	138.014
	28	515.231	496.991		28	311.257	308.315		28	341.46	303.215		28	260.851	237.316		28	328.712	298.312	140.992
	30	557.791	545.042		30	340.284	332.831		30	334.792	310.276		30	274.973	246.534		30	335.577	293.801	135.256
	32	589.76	545.631		32	356.17	318.121		32	378.921	324.593		32	291.84	258.694		32	329.889	290.859	140.22
	34	630.947	591.917		34	395.592	352.836		34	421.481	355.189		34	304.784	295.174		34	368.722	307.922	141.213
	36	680.96	665.073		36	415.793	367.546		36	441.29	390.1		36	305.373	305.177		36	392.846	319.886	157.872
	38	788.046	778.828		38	503.659	434.622		38	514.25	398.73		38	327.928	330.673		38	414.813	328.908	243.593
	40	864.536	907.488		40	606.038	506.601		40	545.042	433.641		40	350.482	343.029		40	445.016	333.419	393.19
	42	947.891	937.104		42	692.335	603.489		42	586.425	462.276		42	363.231	361.269		42	468.356	357.347	404.616
	44	1011.63	973.192		44	814.719	711.163		44	632.516	479.927		44	395.2	401.084		44	484.242	381.078	469.596
	46	1030.27	974.957		46	961.816	835.313		46	675.272	534.843		46	407.948	429.13		46	324.449	391.081	469.376
	48	1011.44	959.855		48	1028.3	901.605		48	784.516	649.187		48	508.17	496.01		48	387.798	442.859	476.767
	50	1013.99	890.817		50	1102.83	987.117		50	893.171	707.045		50	621.14	573.481		50	462.327	313.858	443.339
	52	953.579	880.423		52	1114.6	973.584		52	974.368	823.349		52	721.362	641.341		52	521.166	477.796	323.592
	54	920.433	806.678		54	1073.22	980.056		54	1012.22	896.309		54	802.756	693.316		54	541.956	345.852	408.919
	56	912.784	796.283		56	1070.67	937.3		56	1078.51	924.552		56	892.779	747.055		56	543.917	347.643	397.666
	58	882.384	773.14		58	1070.47	951.814		58	1030.07	904.939		58	945.93	741.367		58	532.934	384.123	381.228
	60	823.741	793.145		60	1024.19	934.162		60	975.153	890.621		60	961.424	746.074		60	538.229	382.58	378.249
	62	830.017	725.677		62	1009.28	908.861		62	938.869	857.868		62	970.446	758.823		62	537.249	399.251	323.592
	64	792.753	712.34		64	970.25	907.292		64	859.241	787.065		64	980.252	716.263		64	579.194	437.496	408.919
	66	780.397	725.481		66	934.554	874.343		66	819.819	765.295		66	946.91	681.352		66	541.538	398.27	397.666
	68	770.198	694.885		68	863.948	846.688		68	813.15	757.842		68	895.525	661.543		68	561.347	385.914	381.228
	72	740.583	678.802		72	867.086	815.7		72	779.416	724.5		72	884.345	683.705		72	528.593	370.42	378.249
		No Peptide							OVA257-264							Ovalbumin
Non-Stimulated	NoTreatment	7.84	4.81	5.65					94.6	90	93.4					10.6	12.9	8.17
	Chloroquine	6.57	4.4	2.6					92	92.7	91					7.03	5.71	6.47
	PSMB8 Inhibitor	6.43	5.19	5.28					92.7	93.1	93.3					5.04	5.54	5.66
	Cathepsin S	6.92	6.08	4.73					95.4	93	92.9					9.69	6.68	7.65
IFNg Stimulated	NoTreatment	10.9	21	8.29					96.3	79	96.4					65.1	92.5	86.8
	Chloroquine	4.36	4.82	2.6					94.7	95.1	94.5					23.7	42.4	56
	PSMB8 Inhibitor	7.05	10.8	7.78					94.9	95.2	94.7					48.7	45.5	37.3
	Cathepsin S	6.59	7.19	6.15					95.4	95.3	94.8					18	19.7	24
Antigen Pathway Inhibitor
IFNg + No Antigen					IFNg + Ovalbumin								PSMB8 Inhibitor					Chloroquine					CatS Inhibitor
Time	1	2	3		Time	1	2	3	4	5	6		Time	1	2	3		Time	1	2	3		Time	1	2	3
0	318.709	266.343	84.9485		0	377.352	334.204	286.348	304.784	286.348	226.137		0	323.613	358.327	336.557		0	336.949	249.476	181.419		0	341.264	413.244	258.694
2	344.206	312.826	91.0162		2	367.546	349.698	389.316	329.693	389.316	276.346		2	319.69	374.998	347.933		2	329.693	221.822	166.513		2	341.853	378.529	248.495
4	371.272	333.419	92.2298		4	369.703	339.891	440.898	339.891	440.898	319.102		4	322.436	370.684	352.64		4	313.022	201.817	160.826		4	334.596	376.764	259.086
6	381.667	339.303	99.5111		6	383.04	353.032	424.227	346.364	424.227	336.165		6	322.436	389.708	354.601		6	317.14	189.853	154.353		6	318.121	361.662	257.909
8	403.633	343.422	104.917		8	382.844	370.095	422.462	363.427	422.462	337.342		8	341.46	386.766	359.504		8	301.842	166.121	139.448		8	315.571	350.875	237.512
10	415.401	341.46	107.344		10	366.761	351.071	440.898	393.435	440.898	313.414		10	342.637	371.86	363.819		10	288.506	152	133.76		10	304	328.32	240.258
12	414.813	353.032	117.714		12	353.228	340.284	461.884	423.638	461.884	309.688		12	351.463	380.686	376.371		12	277.915	138.467	111.793		12	298.9	302.039	225.548
14	417.951	370.095	123.01		14	344.598	311.257	466.394	419.716	466.394	324.986		14	345.775	361.073	364.211		14	279.484	144.351	114.539		14	281.053	300.273	204.955
16	400.887	358.72	127.423		16	304.588	284.583	465.414	427.953	465.414	357.151		16	342.245	341.068	379.313		16	261.44	125.719	98.4567		16	263.401	293.409	212.996
18	406.183	354.013	130.181		18	274.384	240.846	437.367	415.597	437.367	361.662		18	338.715	337.734	360.289		18	265.951	139.055	97.2799		18	277.522	263.99	192.991
20	388.727	337.146	133.27		20	242.808	222.214	409.517	415.009	409.517	363.623		20	353.228	324.397	353.032		20	253.202	133.172	86.2967		20	252.222	250.064	188.088
22	368.722	357.347	132.167		22	265.951	241.042	379.313	424.619	379.313	354.209		22	323.417	308.118	361.662		22	260.459	129.837	83.9432		22	254.183	245.357	182.792
24	360.681	325.574	128.636		24	317.925	316.552	344.01	416.186	344.01	335.969		24	313.218	296.547	356.17		24	269.089	132.779	74.3328		24	248.691	251.829	173.966
26	338.911	306.746	138.014		26	496.991	499.933	302.038	373.037	302.038	330.281		26	295.762	282.229	339.303		26	267.716	132.975	72.1754		26	251.045	242.808	170.436
28	328.712	298.312	140.992		28	714.301	737.052	536.216	367.349	315.375	311.453		28	291.644	289.29	336.361		28	292.036	142.39	74.1367		28	252.81	261.832	167.494
30	335.577	293.801	135.256		30	758.627	769.021	736.268	381.863	333.811	308.118		30	296.939	274.777	329.3		30	277.915	155.726	79.2361		30	242.219	262.224	164.748
32	329.889	290.859	140.22		32	800.794	841.393	878.069	396.573	334.596	328.124		32	290.075	268.304	330.673		32	304.588	151.411	74.1367		32	245.357	265.951	163.375
34	368.722	307.922	141.213		34	881.992	896.505	1061.06	424.815	388.139	325.574		34	290.467	277.719	324.986		34	320.671	150.823	75.7058		34	247.711	273.796	158.668
36	392.846	319.886	157.872		36	874.539	876.304	1089.1	490.911	438.74	342.637		36	306.942	263.205	315.768		36	362.446	157.688	75.7057		36	255.948	282.426	153.961
38	414.813	328.908	243.593		38	879.442	925.728	1034.19	667.623	536.216	379.902		38	294.782	277.719	317.533		38	388.924	164.748	81.7857		38	274.384	296.547	154.746
40	445.016	333.419	393.19		40	851.003	868.851	939.653	901.605	736.268	447.566		40	294.193	284.583	321.259		40	457.569	178.085	83.3548		40	270.658	309.099	165.337
42	468.356	357.347	404.616		42	777.455	786.281	844.531	972.996	878.069	567.793		42	294.193	310.668	337.93		42	535.628	199.855	82.7664		42	306.942	323.613	164.16
46	484.242	381.078	469.596		46	723.912	749.212	791.576	952.402	1061.06	679.39		46	318.513	325.574	331.262		46	608.784	242.415	95.907		46	312.041	357.739	191.618
48	324.449	391.081	469.376		48	663.112	706.26	737.837	871.205	1089.1	777.455		48	324.986	322.24	352.247		48	679.979	284.191	110.617		48	368.918	411.086	213.192
50	387.798	442.859	476.767		50	632.712	630.358	654.09	767.452	1034.19	774.709		50	351.267	394.611	365.584		50	718.812	336.949	133.564		50	433.053	498.364	237.512
52	462.327	313.858	443.339		52	613.295	637.811	617.414	698.611	939.653	738.425		52	376.371	434.818	394.023		52	757.254	419.716	155.922		52	507.974	596.82	308.707
54	521.166	477.796	323.592		54	594.467	626.436	630.554	641.145	844.531	683.901		54	401.084	491.499	406.183		54	725.089	529.94	184.95		54	602.312	664.877	354.993
56	541.956	345.852	408.919		56	596.624	615.452	565.243	616.825	791.576	659.778		56	479.927	614.472	447.958		56	729.599	643.891	235.747		56	716.655	782.947	411.675
58	543.917	347.643	397.666		58	589.956	600.547	737.837	583.287	737.837	608.784		58	527.391	715.086	520.134		58	728.423	806.678	269.873		58	844.335	929.259	464.825
60	532.934	384.123	381.228		60	547.396	616.629	654.09	528.567	654.09	577.796		60	612.903	819.23	625.847		60	678.606	905.331	369.899		60	922.002	943.38	549.161
62	538.229	382.58	378.249		62	567.401	597.605	617.414	458.353	617.414	511.7		62	694.1	879.05	695.277		62	645.068	936.515	420.5		62	967.896	991.432	735.091
64	537.249	399.251	323.592		64	549.749	584.072	607.215	Error on plate reader				64	803.344	919.06	764.903		64	626.043	993.785	501.109		64	955.54	955.932	756.077
66	579.194	437.496	408.919		66	560.929	582.307	529.548					66	865.125	977.506	860.614		66	592.309	965.739	589.76		66	901.605	902.585	770.198
68	541.538	398.27	397.666		68	524.449	572.108	434.229					68	916.118	959.659	914.745		68	582.503	953.383	632.908		68	885.13	847.277	785.3
70	561.347	385.914	381.228		70	511.112	572.696	443.055					70	870.224	751.174	803.344		70	547.2	898.074	679.39		70	819.623	802.559	719.989
72	528.593	370.42	378.249		72	498.364	550.338	418.343					72	830.41	701.553	773.925		72	541.904	845.512	731.953		72	772.552	741.956	709.79

## Sheet: Figure 8
	Percent YFP+
	NO AT	AT
	59.1	49.5
	66	50.3
	61.8	51.7
	74.6	55.5
	62.3	49
	43.4	40.7
	50.8	38.2
		50.3
	Percent Caspase 3/7 Active
	NO AT	AT	NO AT	AT
	0.52	87	1.72	87.5
	0.21	87.5	1.08	90.3
	0.69	91.8	0.51	85
	0.33	88.6	1.75	76.6
	0.32	91.1	1.13	77.2
	0.58	87.4	0.46	83.5
	0.35	85.7	0.81	63.3
		85.8		89.1
	Percent H2Kk+					Percent Fas+
	No CPZ		CPZ			No CPZ		CPZ
	No AT	AT	No AT	AT		No AT	AT	No AT	AT
	No Cells	MOG TH17	No Cells	MOG TH17		22.3	68.8	37	81
	2.61	21	3.85	23.1		41.4	67.8	36.3	72.3
	6.32	29.1	16.9	29.5		44	75.1	42.7	77.8
	6.64	27.5	6.57	34.4		31.4	75	40.4	75
	5.21	33	5.16	42.7			77.8
	2.31	22.2	2.11	14.9
	1.84	12.4	2.3	20.2
	1.76	11.5	1.82	15.7
	3.29	10.9	1.93	14.7
		9.8
		11.7
	No CPZ		CPZ				No CPZ	CPZ		No CPZ	CPZ		No CPZ	CPZ
	No AT	AT	No AT	AT			AT	AT		AT	AT		AT	AT
	2.61	21	3.85	23.1			65.7	85.9		25.7	24.5		22.9	42.3
	6.32	29.1	16.9	29.5			70.2	89.5		30.1	34.1		25.8	24.8
	6.64	27.5	6.57	34.4			75.5	89.4		21.5	36.3		21.7	38.3
	5.21	33	5.16	42.7			84.7	79.2		26.8	52.5		25.1	43.2
	2.31	22.2	2.11	14.9			78.8	91.1		18.1	27		19.7
	1.84	12.4	2.3	20.2			76.1	74.8		15.8	41.1
	1.76	11.5	1.82	15.7			88	77.6		19.7	40.1
	3.29	10.9	1.93	14.7			88.4	89.5		15.5	34.5
		9.8					89.8			25.5
		11.7					92.4			26.8
	Percent H2Kk-MBP79-87
	No CPZ		CPZ
	No AT	AT	No AT	AT
	2.81	14.8	1.61	10
	1.11	10.4	3.1	8.1
	2.13	11.2	2.02	11.1
	3.46	13.5	4.25	8.92
	1.71	12.5	3	11.8
	1.72	4.54	1.52	8.39
	1.81	5.86	1.12	7.66
	2.13	9.03	1.84	11.4
		13.3	1.63	7.29
		4.85	2.46	13.9
			1.38	7.3
			1.75	16.9
			2.53	10.1
				4.7
				5.49
				5.66
				5.1

## Sheet: Figure 9
Percent of Total GrB+ Cells
NO AT	AT
4.82	14.6
2.93	6.89
3.56	5.59
3.87	12.9
3.3	4.73
	7.32
Percent GrB+ within Subpopulation - DC
NO AT	AT
6.01	15.9
5.7	11.4
7.29	21.1
5.11	12
4.7	5.33
	6.13
Percent GrB+ within Subpopulation - MG
NO AT	AT
5.03	24.4
6.67	33.4
6.73	8.71
2.3	16.9
4.1	27.6
	13.6
Percent GrB+ within Subpopulation - OPC
NO AT	AT
4.82	14.6
2.93	6.89
3.56	12.9
3.85	7.32
2.6	10.5
	11.8
GrB+ Cell Population Percentage
DC	MG	OPC
17.8	16	42.6
15.4	19.3	55.5
33	16.7	19.1
26.8	13	34.6
16.2	17.2	30.3
26.5	17.4	37.8
Caspase+/Dead
DC	MG	OPC
2.29	1.77	76
2.84	6.65	59.9
2.46	2.18	88.5
1.17	2.91	59
2.33	1.99	66.5
0.61	0.81	57.6

## Sheet: Figure 10
	PSMB8+ cell/mm2
	CTR	NAWM	WML
	11.35	6.98	105.6
	14.84	6.11	164.07
	6.11	3.49	49.74
	8.73	13.09	95.12
	5.24	14.84	17.45
	7.85	6.98	2.62
	12.22	3.49	139.63
	13.96	21.82
		16.58
		6.98
	PSMB8+/SOX10+ cell/mm2
	CTR	NAWM	WML
	6.98	2.62	62.83
	10.47	1.75	125.67
	2.62	2.62	47.13
	2.62	1.75	82.03
	6.11	1.75	7.85
	1.75	0.87	1.75
	8.73	0.87	112.58
	5.24	3.49
		4.36
		1.75

[truncated: 6 more sheets: Supplement 3, Supplement 6, Supplement 7, Supplement 8, Supplement 9, Supplement 10]
